# Supplementary material for: Artificial Intelligence and Extended Reality in the Training of Vascular Surgeons: A Narrative Review
Source: Med Sci (Basel). 2025 Aug 12;13(3):126. doi: 10.3390/medsci13030126 (PMC12372134; doi:10.3390/medsci13030126)
Supplement: Supplementary file 1 [file medsci-13-00126-s001.zip]

Archive with 1 entries (1 files):
- medsci-3805628-supplementary.pdf
